# Supplementary material for: Transcriptomic and metabolomic analyses reveal that bacteria promote plant defense during infection of soybean cyst nematode in soybean
Source: BMC Plant Biol. 2018 May 11;18:86. doi: 10.1186/s12870-018-1302-9 (PMC5948838; doi:10.1186/s12870-018-1302-9)
Supplement: Supplementary file 1 — Table S1. Comparison of expression profiles of random selected 21 genes by RNA-seq and qRT-PCR data. Twenty one genes were randomly selected from the genes differentially regulated, and examined for their expression at 5 days post-inoculation using. The results were the average from three biological replicates. (XLSX 12 kb) [file 12870_2018_1302_MOESM1_ESM.xlsx]

## Sheet: Sheet1
Gene ID	Loc ID	Annotation	CI/CN(log2fold)		TI/TN(log2fold)		Forward primer sequence	Reverse primer sequence
			RNA-seq	qRT-PCR	RNA-seq	qRT-PCR
100816698	GLYMA_08G309900	galacturonosyltransferase 15	-0.88014	-0.62±0.33	1.4307	1.09±0.50	CAAACATAACGGAGACCTAC	CTGATTGATGGCGATAACCT
100794379	GLYMA_02G2876001	galacturonosyltransferase 15	-1.9916	-1.78±0.45	1.4473	1.02±0.33	GCTAGAAAGCAGGAGTCAC	AATGGCATTTACAGCGTAT
100817381	GLYMA_06G205900	galacturonosyltransferase 11	-0.96044	-2.8±0.66	1.003	1.07±0.14	GGATGGGCACTTGGTATG	GGCGGTTGTCAATGTTTA
100797678	GLYMA_07G244200	polygalacturonase	-1.0548	-1.23±0.54	2.1111	1.1±0.26	CCAGCACTAAAGCCAAGAC	TATAACTGAGCACCACCCT
100783712	GLYMA_13G195600	disease resistance protein	-1.6922	-1.01±0.35	1.0291	1.42±0.40	GGAGATTGGCACGAAGATAG	GGGAATAAGGCACAATAAGC
100780825	GLYMA_20G041300	disease resistance protein RPM1-like	-0.73913	-1.15±0.71	2.3074	1.14±0.48	GCTACAGAGGGAGCCAAAGT	AACCCGCCCATTCCTACAAC
100799103	GLYMA_15G024800	TMV resistance protein N-like	-0.99662	-2.33±0.37	2.3232	0.93±0.23	ACAAGAAATGGGCTGGGAGA	CGCCATAATGTTGGGTAAAA
100807421	GLYMA_14G053600	peroxidase P7-like	-2.182	-2.01±0.59	2.9309	2.31±0.33	AGTGCCAATGCCAATCCAAC	TCCTGTTAGGTCCCGCGTTC
100819307	GLYMA_12G204400	two pore calcium channel protein 1-like	-1.7446	-1.82±0.65	3.4194	1.33±0.28	TTCAATGATTACCCGAATG	AATAGGTCCAAGAAGTCCC
100820461	GLYMA_17G216800	zinc finger protein 3-like	-0.74521	-2.99±0.24	3.0501	1.01±0.21	AGCCAGTAATAAAGAAATCG	GAGGGACAAATCAAGGTG
100796855	GLYMA_17G048200	protein trichome birefringence-like 14	-0.97995	-1.16±0.41	1.2745	1.21±0.22	GGGAGTATGGATTGGTTAT	TCAGTGTTTGGGTTGTTTA
100797512	GLYMA_15G126400	BOI-related E3 ubiquitin-protein ligase 1	-0.88025	-1.83±0.44	1.6959	1.15±0.14	GTGAGGGAGTCAGTGGTGTT	ATGCCAGAGTCACAAATAGGG
100798136	GLYMA_11G250600	F-box protein	-0.98497	-1.06±0.37	1.1056	1.07±0.17	CCACTTTGCGTTTACCCTT	GGTCTATTTATGTGGCTTCCTA
100779080	GLYMA_06G035400	cytochrome P450 CYP82D47-like	-5.4028	-2.57±0.54	1.2026	1.25±0.40	ATTAGATTATTGCCTTTCCC	CTTACAAACTATTTCCCTTACC
100794503	GLYMA_07G267100	cytochrome P450 71D8-like	-0.95793	-1.01±0.50	1.2228	1.23±0.27	GCCAAGGAGATAATGAAGAC	TAATCACCGTATGGAGCAAA
100794486	GLYMA_13G063800	transcription factor PRE5	-0.87608	-1.67±0.34	2.6089	1.38±0.09	CAGAAGGTCCAGGCAGCAAT	TTCGCTTAGGTCATCCACTTCT
100811812	GLYMA_03G002300	WRKY transcription factor 70-like	-1.4364	-2.8±0.40	5.4345	1.07±0.58	AAATACGCAAGAATGGGAGG	TGGTGGCTCAAATAGGTGG
100806696	GLYMA_06G165700	transcription factor bHLH137-like	-0.63513	-6.11±0.32	1.6638	1.59±0.41	CCCCACCAACATCTTCCAC	TTTGTCGCTGGTCCTCTGC
100803786	GLYMA_10G241300	transcription factor bHLH36-like	-1.0595	-3.05±0.49	2.0472	1.04±0.25	CCTTGTCCAGGAGGTGTTC	ATCTGGTTTGGTGGAAGTA
100812635	GLYMA_01G150500	trihelix transcription factor GT-3b-like	-0.75148	-3.02±0.39	2.0606	1.07±0.21	AAGAATCTCGTTAATCGCTAC	CATATTATGTGCCCTTTGG
100803700	GLYMA_07G092700	transcription factor BEE 1-like	-2.4855	-1.84±0.22	3.5451	1.53±0.25	TAAACCAGTTCTTAGGGATG	TGGACACTCAGGCTCTTG
