# Supplementary material for: Transcriptomic and metabolomic analyses reveal that bacteria promote plant defense during infection of soybean cyst nematode in soybean
Source: BMC Plant Biol. 2018 May 11;18:86. doi: 10.1186/s12870-018-1302-9 (PMC5948838; doi:10.1186/s12870-018-1302-9)
Supplement: Supplementary file 2 — Table S2. Statistics of DEG sequencing. The data quality assessment of sample sequencing output is detailed in the table. Raw reads: statistics of original sequence data. Clean data/clean reads: after filtering the raw data, the remaining data of the low quality data is removed. Subsequent analyses are based on clean data. Q20, Q30: calculate the percentage of bases of Phred value greater than 20 and 30, respectively. GC content: the total amount of base G and C is calculated as a percentage of the total bases. (XLSX 10 kb) [file 12870_2018_1302_MOESM2_ESM.xlsx]

## Sheet: Sheet1
		Table S2 Statistics of DGE sequencing
Sample name	Raw reads	Clean reads	clean bases	Error rate(%)	Q20(%)	Q30(%)	GC content(%)
TN_1	52154812	49838524	7.47G	0.03	95	88.22	44.34
TN_2	47069774	43169318	6.47G	0.03	95.41	88.63	44.18
TN_3	46303042	44269160	6.64G	0.03	94.82	87.83	44.29
CN_1	47611880	45633524	6.84G	0.03	95.1	88.37	44.33
CN_2	39595822	39290422	5.89G	0.03	94.31	87.29	44.48
CN_3	48219170	40331108	6.05G	0.02	96.96	91.19	44.21
TI_1	56476482	48360032	7.25G	0.01	99.46	97.23	43.9
TI_2	60399980	55458164	8.31G	0.03	95.43	88.67	44.23
TI_3	45194232	40321520	6.04G	0.02	96.49	90.35	43.98
CI_1	44170346	42552994	6.37G	0.01	99.67	98.14	44.7
CI_2	56240800	53907684	8.07G	0.03	95.07	88.54	45.08
CI_3	46429308	44665788	6.68G	0.02	95.52	89.4	45.34
