# Supplementary material for: Transcriptomic and metabolomic analyses reveal that bacteria promote plant defense during infection of soybean cyst nematode in soybean
Source: BMC Plant Biol. 2018 May 11;18:86. doi: 10.1186/s12870-018-1302-9 (PMC5948838; doi:10.1186/s12870-018-1302-9)
Supplement: Supplementary file 3 — Table S3.Statistics of reads mapped back to the reference transcriptome. Total reads: the sequencing sequence has been filtered by the sequencing data (Clean data). Total mapped: the number of sequences that can be located on the genome; n general, if there is no pollution and the reference genome is appropriate, the percentage of this data is greater than 70%. (XLSX 9 kb) [file 12870_2018_1302_MOESM3_ESM.xlsx]

## Sheet: Sheet1
					Table S3 Statistics of reads mapped back to the reference transcriptome
					Sample_name	Total reads	Total mapped
					5CN_1	45633524	37523322(82.23%)
					5CN_2	39290422	31765811(80.85%)
					5CN_3	40331108	35170062(87.2%)
					5CI_1	42552994	39469367(92.75%)
					5CI_2	53907684	43481853(80.66%)
					5CI_3	44665788	36417984(81.53%)
					5TN_1	49838524	40831269(81.93%)
					5TN_2	43169318	35731492(82.77%)
					5TN_3	44269160	36299244(82%)
					5TI_1	48360032	44764593(92.57%)
					5TI_2	55458164	45664392(82.34%)
					5TI_3	40321520	34139785(84.67%)
