# Supplementary material for: Transcriptomic and metabolomic analyses reveal that bacteria promote plant defense during infection of soybean cyst nematode in soybean
Source: BMC Plant Biol. 2018 May 11;18:86. doi: 10.1186/s12870-018-1302-9 (PMC5948838; doi:10.1186/s12870-018-1302-9)
Supplement: Supplementary file 6 — Table S5. Metabolites enriched into twenty different metabolic pathways. (XLSX 11 kb) [file 12870_2018_1302_MOESM6_ESM.xlsx]

## Sheet: Sheet1
ID	Peak	PubChem	CAS	KEGG	KEGG.link	PATHWAY
151	4-Vinylphenol	7942	2628-17-3	C05627	http://www.genome.jp/dbget-bin/www_bget?cpd:C05627	map00940 Phenylpropanoid biosynthesis
278	methionine 1	3373	63-68-3	C00073	http://www.genome.jp/dbget-bin/www_bget?cpd:C00073	map00270 Cysteine and methionine metabolism metabolites
						map00966 Glucosinolate biosynthesis ;
						map00970 Aminoacyl-tRNA biosynthesis ;
						map01060 Biosynthesis of plant secondary
						map01070 Biosynthesis of plant hormones ;
						map01100 Metabolic pathways ;
						map01110 Biosynthesis of secondary metabolites ;
						map01210 2-Oxocarboxylic acid metabolism ;
						map01230 Biosynthesis of amino acids ;
						map04974 Protein digestion and absorption ;
						map04978 Mineral absorption
508	palmitic acid	3548	21096	C00249	http://www.genome.jp/dbget-bin/www_bget?cpd:C00249	map00061 Fatty acid biosynthesis
						map00062 Fatty acid elongation
						map00071 Fatty acid metabolism
						map00073 Cutin, suberine and wax biosynthesis
						map01040 Biosynthesis of unsaturated fatty acids
						map01060 Biosynthesis of plant secondary metabolites
						map01100 Metabolic pathways
718	piperine	6615	94-62-2	C03882	http://www.genome.jp/dbget-bin/www_bget?cpd:C03882	map00960 Tropane, piperidine and pyridine alkaloid biosynthesis
