# Supplementary material for: Transcriptomic and metabolomic analyses reveal that bacteria promote plant defense during infection of soybean cyst nematode in soybean
Source: BMC Plant Biol. 2018 May 11;18:86. doi: 10.1186/s12870-018-1302-9 (PMC5948838; doi:10.1186/s12870-018-1302-9)
Supplement: Supplementary file 7 — Table S6. Comprehensive networks of metabolites and transcripts, changed in common KEGG pathways and differentially expressed genes among these pathways. (XLSX 13 kb) [file 12870_2018_1302_MOESM7_ESM.xlsx]

## Sheet: Sheet1
Peak	Pathway	Gene ID	Loc ID	Description	log2FC_CI VS CN	padj	log2FC_TI VS TN	padj
4-vinylphenol	phenylpropanoid biosynthesis	100812188	GLYMA_20G114200	cytochrome P450 CYP73A100-like	-0.86083	0.0067941	3.3138	1.4808e-17
		100801470	GLYMA_10G209800	phenylalanine ammonia-lyase 2	-1.3202	3.19e-06
		100302735	GLYMA_10G058200	phenylalanine ammonia-lyase 2	-0.65189	0.017181
		100803857	GLYMA_13G145000	phenylalanine ammonia-lyase class 2			0.70685	0.0020872
		547930	GLYMA_01G232400	4-coumarate:Coenzyme A ligase isoenzyme 4			-1.5954	1.3729e-10
		547492	GLYMA_11G010500	4-coumarate:CoA ligase isoenzyme 3			-2.2947	8.7009e-16
		100777558	GLYMA_10G262400	probable cinnamyl alcohol dehydrogenase	2.5413	7.68e-13	-1.142	0.00036046
		548068	GLYMA_09G022300	peroxidase	1.4859	0.00026354	0.93247	0.0087253
		547872	GLYMA_13G307000	peroxidase	5.1136	6.77e-11	-1.3226	0.0076187
		547871	GLYMA_12G195500	peroxidase	1.95	1.05e-05	-1.5971	0.028465
		100777390	GLYMA_10G222400	peroxidase 12-like	1.075	0.00014902	-2.419	0.0022655
		100803114	GLYMA_12G195600	peroxidase 3-like	1.3848	0.00045663	-1.9706	7.5858e-14
		100796311	GLYMA_09G284700	peroxidase 5-like	1.5172	7.03e-09
		100809245	GLYMA_09G156700	peroxidase 47-like	3.2084	2.93e-06
		100785662	GLYMA_06G302700	peroxidase 3-like			-2.3595	0.0022655
		100812820	GLYMA_01G130500	peroxidase P7-like			-2.3074	7.8992e-08
		100803619	GLYMA_03G038700	peroxidase P7-like			-0.92147	0.014776
L-methionine	cysteine and methione metabolism	100781016	GLYMA_10G172700	methionine gamma-lyase	1.7459	1.03e-10
		100793912	GLYMA_11G045600	1-aminocyclopropane-1-carboxylate synthase 3-like	-0.92365	0.003545	-1.9409	1.2158e-10
		100793020	GLYMA_11G021500	1-aminocyclopropane-1-carboxylate synthase-like			-2.7705	0.00033699
		100037458	GLYMA_08G018000	1-aminocyclopropane-1-carboxylate synthase	1.5467	0.00030489	-1.6612	0.00011745
		547976	GLYMA_05G37410	1-aminocyclopropane 1-carboxylate synthase	-1.4079	3.05e-07	-2.972	3.8476e-40
		100797692	GLYMA_07G128000	1-aminocyclopropane-1-carboxylate synthase 7-like	2.3366	0.016421	-1.6451	0.0088602
		100807427	GLYMA_15G112700	1-aminocyclopropane-1-carboxylate oxidase-like			-1.3194	4.4458e-07
		100815336	GLYMA_02G268200	1-aminocyclopropane-1-carboxylate oxidase-like			-2.3346	0.0064949
		100784455	GLYMA_14G049500	putative 1-aminocyclopropane-1-carboxylate oxidase			-1.8137	0.00096395
		100812202	GLYMA_05G151100	bifunctional aspartokinase/homoserine dehydrogenase, chloroplastic-like	-4.6465	0.0086978
		100807833	GLYMA_17G184900	5-methyltetrahydropteroyltriglutamate--homocysteine methyltransferase-like	-1.3786	0.00080644
		100802039	GLYMA_19G114500	5-methyltetrahydropteroyltriglutamate--homocysteine methyltransferase 1	-2.8121	3.22e-11
		100794584	GLYMA_18G261600	cystathionine gamma-synthase 1, chloroplastic	-1.0012	0.016402
piperine	Tropane, piperidine and pyridine alkaloid biosynthesis	547524	GLYMA_08G282800	peroxisomal copper-containing amine oxidase			0.7545	0.00055064
		100816988	GLYMA_04G237300	spermine synthase-like	1.221	2.76e-06
		100788406	GLYMA_17G091100	spermidine synthase 2-like	1.0621	0.00042565
		100791895	GLYMA_08G180600	aminotransferase ALD1-like	1.6862	0.0025988	4.0049	0.0027734
palmitic acid	biosynthesis of unsaturated fatty acids	100805018	GLYMA_18G232000	acyl-CoA thioesterase 2-like	-0.77114	0.017368
	Fatty acid metabolism	100803260	GLYMA_03G009800	acyl-CoA thioesterase 2	-0.90254	0.002006	2.1206	7.9625e-06
		100170693	GLYMA_05G012300	acyl-ACP thioesterase	-2.1442	0.018261
		100798044	GLYMA_08G024700	3-oxoacyl-[acyl-carrier-protein] synthase I			1.2142	3.4314e-05
		100779679	GLYMA_18G156100	enoyl-[acyl-carrier-protein] reductase [NADH]	-1.2725	0.00013108
