# Supplementary material for: Transcriptomic and metabolomic analyses reveal that bacteria promote plant defense during infection of soybean cyst nematode in soybean
Source: BMC Plant Biol. 2018 May 11;18:86. doi: 10.1186/s12870-018-1302-9 (PMC5948838; doi:10.1186/s12870-018-1302-9)
Supplement: Supplementary file 8 — Table S4. Entire data set for metabolite profiling from different treatment soybean roots. (XLSX 10 kb) [file 12870_2018_1302_MOESM8_ESM.xlsx]

## Sheet: Sheet1
		CN		CI			TN		TI
ID	Peak	mean	sd	mean	sd	FC(CI/CN)	mean	sd	mean	sd	FC(TI/TN)
151	4-Vinylphenol	0.00532343	0.000493327	0.00462303	0.000401372	0.823104	0.00454627	0.000494849	0.00520609	0.000820723	1.14513
278	methionine	0.0166772	0.00699074	0.00596341	0.00765623	0.357579	0.0103306	0.0152188	0.0108129	0.00818923	1.04669
508	palmitic acid	0.057894	0.0316835	0.0255687	0.0182758	0.441646	0.02854	0.0228854	0.0288062	0.00876428	1.00932
718	piperine	0.000273392	0.000669445	0.00017487	0.00031024	0.639631	8.81485e-08	8.49767e-09	0.000275809	0.000332773	3128.91
